# Supplementary material for: Dynamics of the Gut Bacteriome During a Laboratory Adaptation Process of the Mediterranean Fruit Fly, Ceratitis capitata
Source: Front Microbiol. 2022 Jul 1;13:919760. doi: 10.3389/fmicb.2022.919760 (PMC9283074; doi:10.3389/fmicb.2022.919760)
Supplement: Supplementary file 1 [file Data_Sheet_1.zip › Supplementary Material/Supplementary Table 1.xlsx]

## Sheet: alpha_diversity
Supplementary Table 1: Number of reads and bacterial diversity indices of all samples
Samples	Number of reads	Goods coverage	Number of OTUs	Richness	Shannon	Simpson	Pielou.s.evenness
V8_1D_F_F0	42587.7	0.99	24.66±2.6	22.42±4.35	1.43±0.48	0.62±0.11	0.43±0.13
V8_1D_F_F1	40796.7	0.99	20.33±2.72	19.03±3.08	0.63±0.3	0.26±0.13	0.2±0.09
V8_1D_F_F11	13333.3	1	22.66±0.88	22.48±0.75	2.13±0.06	0.83±0.01	0.68±0.01
V8_1D_F_F2	34926.3	0.99	10±2.3	6.32±1.29	0±0	0±0	0±0
V8_1D_F_F4	19142.3	1	24.33±0.33	23.96±0.53	1.27±0.35	0.52±0.13	0.4±0.11
V8_1D_F_F7	23966.3	1	22±2.51	21.21±3.11	0.74±0.19	0.31±0.07	0.23±0.05
V8_1D_F_F9	6282.66	1	18.33±5.23	18.33±5.23	2.07±0.22	0.82±0.02	0.74±0.04
V8_1D_M_F0	30531.3	1	26±0	25.86±0.06	1.91±0.19	0.75±0.04	0.58±0.05
V8_1D_M_F1	37989.7	0.99	21.33±0.88	20.39±0.99	1.63±0.36	0.65±0.14	0.53±0.11
V8_1D_M_F11	6632.66	1	25±1.15	24.99±1.15	2.57±0.08	0.9±0	0.8±0.03
V8_1D_M_F2	41496.3	0.99	14.33±0.88	10.51±0.97	0.02±0	0±0	0±0
V8_1D_M_F4	8402.66	1	23±1.52	22.93±1.5	1.74±0.19	0.71±0.07	0.55±0.05
V8_1D_M_F7	28112.3	1	22±2	21.02±2.51	0.91±0.29	0.39±0.13	0.29±0.09
V8_1D_M_F9	9787.33	1	24.66±0.66	24.65±0.65	2.27±0.13	0.82±0.05	0.7±0.04
V8_Adult_F_F0	48195	0.99	22.16±1.01	19.72±0.79	1.55±0.06	0.7±0.02	0.5±0.01
V8_Adult_F_F1	32873.8	0.99	18.16±2.58	16.57±2.44	1.07±0.18	0.54±0.06	0.36±0.04
V8_Adult_F_F11	24506	0.99	20.33±2.06	18.9±1.95	1.43±0.11	0.64±0.05	0.48±0.04
V8_Adult_F_F13	23821.5	0.99	22.5±1.6	21.36±1.88	1.57±0.24	0.66±0.07	0.5±0.06
V8_Adult_F_F2	45918.3	0.99	16.66±1.22	14.35±1.09	1±0.15	0.47±0.07	0.35±0.05
V8_Adult_F_F4	26267.5	0.99	20±0.44	18.1±0.54	0.92±0.15	0.46±0.07	0.3±0.05
V8_Adult_F_F7	20314.7	0.99	15.83±0.7	14.41±0.54	1.25±0.25	0.57±0.08	0.45±0.09
V8_Adult_F_F9	25643	0.99	15.5±0.99	13.12±0.54	0.78±0.1	0.43±0.05	0.29±0.04
V8_Adult_M_F0	37332.5	0.99	20±0.51	18.08±0.36	1.72±0.04	0.77±0.01	0.57±0.01
V8_Adult_M_F1	38081.2	0.99	16.33±1.49	14.28±1.6	0.87±0.19	0.44±0.09	0.31±0.06
V8_Adult_M_F11	13002	1	15.83±0.87	15.42±0.78	1.47±0.11	0.68±0.04	0.53±0.04
V8_Adult_M_F13	21338.8	0.99	21.16±3	20.41±3.04	1.76±0.22	0.73±0.05	0.58±0.04
V8_Adult_M_F2	47264	0.99	17.83±1.35	15.15±0.86	0.78±0.16	0.34±0.08	0.28±0.06
V8_Adult_M_F4	24993.5	1	20.66±1.4	19.59±1.58	1.39±0.13	0.66±0.06	0.46±0.05
V8_Adult_M_F7	24636	0.99	18±1.43	16.46±1.52	1.19±0.14	0.6±0.04	0.41±0.04
V8_Adult_M_F9	23383.5	0.99	12.83±1.35	11.37±0.84	0.67±0.03	0.39±0.03	0.26±0.01
V8_L_F0	18919.7	1	18±5.03	17.89±4.99	1.15±0.44	0.49±0.17	0.41±0.13
V8_L_F1	18162.7	1	17.33±0.66	17.01±0.56	0.76±0.1	0.32±0.05	0.26±0.03
V8_L_F11	20510.3	1	19.66±0.88	19.08±0.57	0.3±0.09	0.1±0.03	0.1±0.03
V8_L_F13	16521.7	1	24.66±0.66	24.58±0.7	1.51±0.13	0.59±0.05	0.47±0.04
V8_L_F2	47492	0.99	12±1.52	8.89±0.81	0.13±0.08	0.06±0.04	0.05±0.03
V8_L_F4	41025.3	0.99	20±1	19.38±0.98	1.37±0.17	0.6±0.08	0.46±0.06
V8_L_F7	11469	0.99	15±4.93	14.52±4.5	0.78±0.09	0.33±0.06	0.31±0.06
V8_L_F9	12521.3	1	22.66±3.38	22.32±3.26	1.63±0.37	0.65±0.12	0.54±0.15
W_1D_F_F0	39937.7	0.99	18.66±2.02	16.31±2.03	1.16±0.52	0.53±0.24	0.38±0.17
W_1D_F_F1	40578.7	0.99	21±1.73	18.61±2.12	0.81±0.4	0.39±0.19	0.26±0.12
W_1D_F_F11	32025	1	25.33±0.33	24.88±0.39	1.49±0.29	0.63±0.09	0.46±0.08
W_1D_F_F13	17524.3	1	21±1.73	20.69±1.94	1.86±0.22	0.74±0.05	0.61±0.06
W_1D_F_F2	51612.7	0.99	23.33±0.66	21.47±0.46	1.64±0.01	0.74±0.01	0.52±0
W_1D_F_F4	40301	0.99	22.33±0.33	20.46±0.19	1.03±0.21	0.45±0.11	0.33±0.06
W_1D_F_F7	23769	0.99	16.66±1.2	15.24±1.29	1.02±0.29	0.51±0.11	0.36±0.1
W_1D_F_F9	15012.3	1	26.33±0.88	25.41±1.26	1.43±0.37	0.59±0.11	0.43±0.11
W_1D_M_F0	54544	0.99	19.66±1.33	16.98±1.71	1.35±0.15	0.67±0.05	0.45±0.04
W_1D_M_F1	39581.3	0.99	22.66±0.88	20.65±1.23	1.01±0.36	0.48±0.19	0.32±0.11
W_1D_M_F11	25880.7	1	25±1.73	24.81±1.65	2.09±0.02	0.8±0.01	0.65±0.01
W_1D_M_F13	6534	1	16.66±1.66	16.59±1.59	1.72±0.28	0.72±0.07	0.62±0.12
W_1D_M_F2	48045.7	0.99	24.66±0.88	22.98±1.22	1.83±0.12	0.77±0.04	0.57±0.03
W_1D_M_F4	52939	0.99	24±1	21.9±0.63	1.08±0.35	0.46±0.16	0.34±0.11
W_1D_M_F7	31425.3	0.99	16.66±0.88	13.95±0.52	0.61±0.19	0.33±0.11	0.21±0.06
W_1D_M_F9	17237	1	29±1.15	28.52±1.08	1.97±0.04	0.77±0.02	0.58±0.01
W_Adult_F_F0	60339.5	0.99	19.33±1.2	16.74±0.82	1.13±0.22	0.55±0.11	0.37±0.07
W_Adult_F_F1	49416.8	0.99	20.5±1.02	18.41±0.89	1.4±0.08	0.68±0.02	0.46±0.02
W_Adult_F_F11	25898.2	1	19.5±2.01	17.79±2.11	1.5±0.26	0.66±0.08	0.49±0.07
W_Adult_F_F13	32364.5	0.99	16.5±0.67	14.55±0.62	0.9±0.11	0.47±0.06	0.32±0.04
W_Adult_F_F2	44053.7	0.99	17.66±0.66	16.19±0.26	1.05±0.12	0.5±0.07	0.36±0.03
W_Adult_F_F4	44695.8	0.99	19.66±1.14	17.55±1.21	1.26±0.25	0.53±0.09	0.42±0.08
W_Adult_F_F7	31898.7	0.99	21.16±1.13	18.62±1.04	1.35±0.14	0.65±0.03	0.44±0.03
W_Adult_F_F9	29658.5	0.99	13.16±1.49	10.69±0.95	0.63±0.06	0.32±0.03	0.25±0.03
W_Adult_M_F0	51046.3	0.99	16.83±1.19	14.78±1.17	0.97±0.22	0.49±0.11	0.34±0.07
W_Adult_M_F1	52574.2	0.99	20.5±1.52	17.78±1.56	0.96±0.15	0.47±0.07	0.31±0.05
W_Adult_M_F11	31332.8	0.99	14.5±1.85	12.75±1.78	1.03±0.23	0.49±0.08	0.38±0.07
W_Adult_M_F13	26564.5	0.99	16.16±0.94	14.44±0.89	0.91±0.07	0.48±0.03	0.33±0.03
W_Adult_M_F2	66794.7	0.99	22.33±1.76	18.58±1.76	1.17±0.06	0.56±0.03	0.37±0.03
W_Adult_M_F4	42913.3	0.99	21±1.5	18.77±1.06	0.99±0.23	0.44±0.11	0.33±0.08
W_Adult_M_F7	27097.8	0.99	21.33±1.11	19.18±1.39	1.3±0.15	0.62±0.05	0.42±0.05
W_Adult_M_F9	23064.3	1	14.66±1.11	13.45±0.79	0.56±0.1	0.27±0.06	0.2±0.03
W_L_F0	37378	0.99	23.33±0.66	21.99±0.58	0.67±0.37	0.26±0.16	0.21±0.11
W_L_F1	33325.3	0.99	23±0.57	21.9±1.06	0.84±0.34	0.37±0.17	0.26±0.1
W_L_F11	22669	1	19.66±1.85	18.26±1.63	0.11±0.02	0.03±0	0.03±0
W_L_F13	9204.66	1	21±2.88	20.74±2.69	1.04±0.36	0.39±0.15	0.35±0.13
W_L_F2	63201.7	0.99	23.66±1.33	21.88±1.19	1.15±0.28	0.56±0.14	0.36±0.08
W_L_F4	25742.7	0.99	19.66±1.33	17.97±1.22	0.35±0.12	0.17±0.07	0.12±0.04
W_L_F7	24146.3	1	24±0.57	23.77±0.71	1.69±0.08	0.71±0.05	0.53±0.02
W_L_F9	17692	1	23.33±1.76	22.88±1.55	1.3±0.31	0.49±0.12	0.41±0.09
