# Supplementary material for: Dynamics of the Gut Bacteriome During a Laboratory Adaptation Process of the Mediterranean Fruit Fly, Ceratitis capitata
Source: Front Microbiol. 2022 Jul 1;13:919760. doi: 10.3389/fmicb.2022.919760 (PMC9283074; doi:10.3389/fmicb.2022.919760)
Supplement: Supplementary file 1 [file Data_Sheet_1.zip › Supplementary Material/Supplementary Table 2.xlsx]

## Sheet: Sheet1
Supplementary Table 2: Identified taxa in C. capitata samples
Phylum	Class	Order	Family	Genus
Chlamydiae	Chlamydiae	Chlamydiales	Simkaniaceae	uncultured Chlamydiae
Firmicutes	Bacilli	Bacillales	Bacillaceae	Geobacillus
		Lactobacillales	Enterococcaceae	Enterococcus		Phylum	3
				Enterococcus		Class	4
			Leuconostocaceae	Leuconostoc		Order	14
				Lactococcus		Family	16
				Streptococcus		Genus	40
Proteobacteria	Alphaproteobacteria	Acetobacterales	Acetobacteraceae	Acetobacter
				Commensalibacter
				Gluconobacter
		Holosporales	Holosporaceae	uncultured Alphaproteobacteria
		Reyranellales	Reyranellaceae	Reyranella
		Rhizobiales	Rhizobiaceae	Allorhizobium-Neorhizobium-Pararhizobium-Rhizobium
				Ochrobactrum
				Phyllobacterium
		Sphingomonadales	Sphingomonadaceae	Sphingobium
				Sphingomonas
Proteobacteria	Gammaproteobacteria	Aeromonadales	Aeromonadaceae	Aeromonas
		Betaproteobacteriales	Burkholderiaceae	Achromobacter
				Delftia
				Undibacterium
		Enterobacteriales	Enterobacteriaceae	Ambiguous Enterobacteriaceae
				Ambiguous Enterobacteriaceae
				Citrobacter
				Cosenzaea
				Cronobacter
				Enterobacter
				Hafnia-Obesumbacterium
				Klebsiella
				Moellerella
				Pantoea
				Pluralibacter
				Proteus
				Providencia
				Serratia
				uncultured Enterobacteriaceae
		Oceanospirillales	Halomonadaceae	Carnimonas
		Pseudomonadales	Moraxellaceae	Acinetobacter
			Pseudomonadaceae	Pseudomonas
		Xanthomonadales	Xanthomonadaceae	Stenotrophomonas

## Sheet: Sheet2
Kingdom	Phylum	Class	Order	Family	Genus
Bacteria	Chlamydiae	Chlamydiae	Chlamydiales	Simkaniaceae	uncultured Chlamydiae
Bacteria	Firmicutes	Bacilli	Bacillales	Bacillaceae	Geobacillus
Bacteria	Firmicutes	Bacilli	Lactobacillales	Enterococcaceae	Enterococcus
Bacteria	Firmicutes	Bacilli	Lactobacillales	Enterococcaceae	Enterococcus
Bacteria	Firmicutes	Bacilli	Lactobacillales	Leuconostocaceae	Leuconostoc
Bacteria	Firmicutes	Bacilli	Lactobacillales	Streptococcaceae	Lactococcus
Bacteria	Firmicutes	Bacilli	Lactobacillales	Streptococcaceae	Lactococcus
Bacteria	Firmicutes	Bacilli	Lactobacillales	Streptococcaceae	Streptococcus
Bacteria	Proteobacteria	Alphaproteobacteria	Acetobacterales	Acetobacteraceae	Acetobacter
Bacteria	Proteobacteria	Alphaproteobacteria	Acetobacterales	Acetobacteraceae	Commensalibacter
Bacteria	Proteobacteria	Alphaproteobacteria	Acetobacterales	Acetobacteraceae	Gluconobacter
Bacteria	Proteobacteria	Alphaproteobacteria	Holosporales	Holosporaceae	uncultured Alphaproteobacteria
Bacteria	Proteobacteria	Alphaproteobacteria	Reyranellales	Reyranellaceae	Reyranella
Bacteria	Proteobacteria	Alphaproteobacteria	Rhizobiales	Rhizobiaceae	Allorhizobium-Neorhizobium-Pararhizobium-Rhizobium
Bacteria	Proteobacteria	Alphaproteobacteria	Rhizobiales	Rhizobiaceae	Ochrobactrum
Bacteria	Proteobacteria	Alphaproteobacteria	Rhizobiales	Rhizobiaceae	Ochrobactrum
Bacteria	Proteobacteria	Alphaproteobacteria	Rhizobiales	Rhizobiaceae	Phyllobacterium
Bacteria	Proteobacteria	Alphaproteobacteria	Sphingomonadales	Sphingomonadaceae	Sphingobium
Bacteria	Proteobacteria	Alphaproteobacteria	Sphingomonadales	Sphingomonadaceae	Sphingomonas
Bacteria	Proteobacteria	Gammaproteobacteria	Aeromonadales	Aeromonadaceae	Aeromonas
Bacteria	Proteobacteria	Gammaproteobacteria	Betaproteobacteriales	Burkholderiaceae	Achromobacter
Bacteria	Proteobacteria	Gammaproteobacteria	Betaproteobacteriales	Burkholderiaceae	Delftia
Bacteria	Proteobacteria	Gammaproteobacteria	Betaproteobacteriales	Burkholderiaceae	Undibacterium
Bacteria	Proteobacteria	Gammaproteobacteria	Enterobacteriales	Enterobacteriaceae	Ambiguous Gammaproteobacteria
Bacteria	Proteobacteria	Gammaproteobacteria	Enterobacteriales	Enterobacteriaceae	Ambiguous Gammaproteobacteria
Bacteria	Proteobacteria	Gammaproteobacteria	Enterobacteriales	Enterobacteriaceae	Citrobacter
Bacteria	Proteobacteria	Gammaproteobacteria	Enterobacteriales	Enterobacteriaceae	Cosenzaea
Bacteria	Proteobacteria	Gammaproteobacteria	Enterobacteriales	Enterobacteriaceae	Cronobacter
Bacteria	Proteobacteria	Gammaproteobacteria	Enterobacteriales	Enterobacteriaceae	Enterobacter
Bacteria	Proteobacteria	Gammaproteobacteria	Enterobacteriales	Enterobacteriaceae	Hafnia-Obesumbacterium
Bacteria	Proteobacteria	Gammaproteobacteria	Enterobacteriales	Enterobacteriaceae	Klebsiella
Bacteria	Proteobacteria	Gammaproteobacteria	Enterobacteriales	Enterobacteriaceae	Klebsiella
Bacteria	Proteobacteria	Gammaproteobacteria	Enterobacteriales	Enterobacteriaceae	Klebsiella
Bacteria	Proteobacteria	Gammaproteobacteria	Enterobacteriales	Enterobacteriaceae	Klebsiella
Bacteria	Proteobacteria	Gammaproteobacteria	Enterobacteriales	Enterobacteriaceae	Klebsiella
Bacteria	Proteobacteria	Gammaproteobacteria	Enterobacteriales	Enterobacteriaceae	Moellerella
Bacteria	Proteobacteria	Gammaproteobacteria	Enterobacteriales	Enterobacteriaceae	Morganella
Bacteria	Proteobacteria	Gammaproteobacteria	Enterobacteriales	Enterobacteriaceae	Morganella
Bacteria	Proteobacteria	Gammaproteobacteria	Enterobacteriales	Enterobacteriaceae	Pantoea
Bacteria	Proteobacteria	Gammaproteobacteria	Enterobacteriales	Enterobacteriaceae	Pantoea
Bacteria	Proteobacteria	Gammaproteobacteria	Enterobacteriales	Enterobacteriaceae	Pantoea
Bacteria	Proteobacteria	Gammaproteobacteria	Enterobacteriales	Enterobacteriaceae	Pluralibacter
Bacteria	Proteobacteria	Gammaproteobacteria	Enterobacteriales	Enterobacteriaceae	Proteus
Bacteria	Proteobacteria	Gammaproteobacteria	Enterobacteriales	Enterobacteriaceae	Providencia
Bacteria	Proteobacteria	Gammaproteobacteria	Enterobacteriales	Enterobacteriaceae	Serratia
Bacteria	Proteobacteria	Gammaproteobacteria	Enterobacteriales	Enterobacteriaceae	uncultured Gammaproteobacteria
Bacteria	Proteobacteria	Gammaproteobacteria	Oceanospirillales	Halomonadaceae	Carnimonas
Bacteria	Proteobacteria	Gammaproteobacteria	Pseudomonadales	Moraxellaceae	Acinetobacter
Bacteria	Proteobacteria	Gammaproteobacteria	Pseudomonadales	Moraxellaceae	Acinetobacter
Bacteria	Proteobacteria	Gammaproteobacteria	Pseudomonadales	Pseudomonadaceae	Pseudomonas
Bacteria	Proteobacteria	Gammaproteobacteria	Pseudomonadales	Pseudomonadaceae	Pseudomonas
Bacteria	Proteobacteria	Gammaproteobacteria	Xanthomonadales	Xanthomonadaceae	Stenotrophomonas
