# Supplementary material for: Dynamics of the Gut Bacteriome During a Laboratory Adaptation Process of the Mediterranean Fruit Fly, Ceratitis capitata
Source: Front Microbiol. 2022 Jul 1;13:919760. doi: 10.3389/fmicb.2022.919760 (PMC9283074; doi:10.3389/fmicb.2022.919760)
Supplement: Supplementary file 1 [file Data_Sheet_1.zip › Supplementary Material/Supplementary Table 3.xlsx]

## Sheet: core_all
Supplementary Table 3: Core bacterial taxa identified in wild C. capipata over laboratory adaptation (Relative to total number of reads observed at each generation)
Phylum	Class	Order	Family	Genus	Relative adundance (%)	Prevalence (%)
p:Proteobacteria	c:Gammaproteobacteria	o:Enterobacteriales	f:Enterobacteriaceae	g:Klebsiella	24.8946	99.6914
p:Proteobacteria	c:Gammaproteobacteria	o:Enterobacteriales	f:Enterobacteriaceae	g:Pluralibacter	9.29822	95.9877
p:Proteobacteria	c:Gammaproteobacteria	o:Pseudomonadales	f:Pseudomonadaceae	g:Pseudomonas	2.39335	95.0617
p:Proteobacteria	c:Gammaproteobacteria	o:Enterobacteriales	f:Enterobacteriaceae	g:Providencia	15.2949	91.0494
p:Proteobacteria	c:Gammaproteobacteria	o:Enterobacteriales	f:Enterobacteriaceae	g:Citrobacter	3.50791	85.1852
p:Proteobacteria	c:Gammaproteobacteria	o:Enterobacteriales	f:Enterobacteriaceae	g:Pantoea	1.70205	83.9506
p:Proteobacteria	c:Gammaproteobacteria	o:Enterobacteriales	f:Enterobacteriaceae	g:Pantoea	3.70195	83.642
p:Proteobacteria	c:Alphaproteobacteria	o:Rhizobiales	f:Rhizobiaceae	g:Phyllobacterium	0.931851	82.4074
p:Firmicutes	c:Bacilli	o:Lactobacillales	f:Enterococcaceae	g:Enterococcus	3.9816	79.0123
