# Supplementary material for: Dynamics of the Gut Bacteriome During a Laboratory Adaptation Process of the Mediterranean Fruit Fly, Ceratitis capitata
Source: Front Microbiol. 2022 Jul 1;13:919760. doi: 10.3389/fmicb.2022.919760 (PMC9283074; doi:10.3389/fmicb.2022.919760)
Supplement: Supplementary file 1 [file Data_Sheet_1.zip › Supplementary Material/Supplementary Table 4.xlsx]

## Sheet: Core_V8_Larva
Supplementary Table 4: Core bacterial taxa identified in the larva, teneral adults of Vienna8FD-GSS population over laboratory adaptation (Relative to total number of reads observed at each generation)
F0
Phylum	Class	Order	Family	Genus	Relative adundance (%)	Prevalence (%)
p:Proteobacteria	c:Gammaproteobacteria	o:Enterobacteriales	f:Enterobacteriaceae	g:Klebsiella	12.8948	100
p:Proteobacteria	c:Gammaproteobacteria	o:Enterobacteriales	f:Enterobacteriaceae	g:Providencia	52.3161	100
p:Proteobacteria	c:Gammaproteobacteria	o:Enterobacteriales	f:Enterobacteriaceae	g:Morganella	19.4776	100
F1
Phylum	Class	Order	Family	Genus	Relative adundance (%)	Prevalence (%)
p:Proteobacteria	c:Gammaproteobacteria	o:Pseudomonadales	f:Pseudomonadaceae	g:Pseudomonas	4.69085	100
p:Proteobacteria	c:Gammaproteobacteria	o:Enterobacteriales	f:Enterobacteriaceae	g:Klebsiella	0.097048	100
p:Proteobacteria	c:Gammaproteobacteria	o:Enterobacteriales	f:Enterobacteriaceae	g:Providencia	81.0342	100
p:Proteobacteria	c:Gammaproteobacteria	o:Enterobacteriales	f:Enterobacteriaceae	g:Morganella	0.0816224	100
F2
Phylum	Class	Order	Family	Genus	Relative adundance (%)	Prevalence (%)
p:Proteobacteria	c:Gammaproteobacteria	o:Betaproteobacteriales	f:Burkholderiaceae	g:Achromobacter	0.00324572	100
p:Proteobacteria	c:Gammaproteobacteria	o:Pseudomonadales	f:Pseudomonadaceae	g:Pseudomonas	0.0422976	100
p:Proteobacteria	c:Gammaproteobacteria	o:Enterobacteriales	f:Enterobacteriaceae	g:Klebsiella	0.00996364	100
p:Proteobacteria	c:Gammaproteobacteria	o:Enterobacteriales	f:Enterobacteriaceae	g:Providencia	96.6557	100
p:Proteobacteria	c:Gammaproteobacteria	o:Enterobacteriales	f:Enterobacteriaceae	g:Morganella	3.24041	100
F4
Phylum	Class	Order	Family	Genus	Relative adundance (%)	Prevalence (%)
p:Proteobacteria	c:Gammaproteobacteria	o:Pseudomonadales	f:Pseudomonadaceae	g:Pseudomonas	17.8211	100
p:Proteobacteria	c:Gammaproteobacteria	o:Oceanospirillales	f:Halomonadaceae	g:Carnimonas	55.5178	100
p:Proteobacteria	c:Gammaproteobacteria	o:Enterobacteriales	f:Enterobacteriaceae	g:Klebsiella	0.540524	100
p:Proteobacteria	c:Gammaproteobacteria	o:Enterobacteriales	f:Enterobacteriaceae	g:Providencia	0.12928	100
p:Proteobacteria	c:Gammaproteobacteria	o:Enterobacteriales	f:Enterobacteriaceae	g:Morganella	0.104567	100
F7
Phylum	Class	Order	Family	Genus	Relative adundance (%)	Prevalence (%)
p:Firmicutes	c:Bacilli	o:Lactobacillales	f:Enterococcaceae	g:Enterococcus	6.58209	100
p:Proteobacteria	c:Gammaproteobacteria	o:Enterobacteriales	f:Enterobacteriaceae	g:Klebsiella	2.14178	100
p:Proteobacteria	c:Gammaproteobacteria	o:Enterobacteriales	f:Enterobacteriaceae	g:Providencia	0.842647	100
p:Proteobacteria	c:Gammaproteobacteria	o:Oceanospirillales	f:Halomonadaceae	g:Carnimonas	55.599	100
F9
Phylum	Class	Order	Family	Genus	Relative adundance (%)	Prevalence (%)
p:Firmicutes	c:Bacilli	o:Bacillales	f:Bacillaceae	g:Geobacillus	2.94475	100
p:Firmicutes	c:Bacilli	o:Lactobacillales	f:Enterococcaceae	g:Enterococcus	4.76582	100
p:Proteobacteria	c:Gammaproteobacteria	o:Pseudomonadales	f:Pseudomonadaceae	g:Pseudomonas	2.85661	100
p:Proteobacteria	c:Gammaproteobacteria	o:Oceanospirillales	f:Halomonadaceae	g:Carnimonas	47.8237	100
p:Proteobacteria	c:Gammaproteobacteria	o:Enterobacteriales	f:Enterobacteriaceae	g:Klebsiella	5.19289	100
p:Proteobacteria	c:Gammaproteobacteria	o:Enterobacteriales	f:Enterobacteriaceae	g:Providencia	9.28019	100
F11
Phylum	Class	Order	Family	Genus	Relative adundance (%)	Prevalence (%)
p:Firmicutes	c:Bacilli	o:Bacillales	f:Bacillaceae	g:Geobacillus	0.404945	100
p:Firmicutes	c:Bacilli	o:Lactobacillales	f:Enterococcaceae	g:Enterococcus	0.103437	100
p:Proteobacteria	c:Gammaproteobacteria	o:Pseudomonadales	f:Pseudomonadaceae	g:Pseudomonas	1.15036	100
p:Proteobacteria	c:Gammaproteobacteria	o:Oceanospirillales	f:Halomonadaceae	g:Carnimonas	94.7102	100
p:Proteobacteria	c:Gammaproteobacteria	o:Enterobacteriales	f:Enterobacteriaceae	g:Klebsiella	0.125569	100
p:Proteobacteria	c:Gammaproteobacteria	o:Enterobacteriales	f:Enterobacteriaceae	g:Providencia	0.169857	100
F13
Phylum	Class	Order	Family	Genus	Relative adundance (%)	Prevalence (%)
p:Firmicutes	c:Bacilli	o:Bacillales	f:Bacillaceae	g:Geobacillus	9.96332	100
p:Firmicutes	c:Bacilli	o:Lactobacillales	f:Enterococcaceae	g:Enterococcus	1.2334	100
p:Proteobacteria	c:Gammaproteobacteria	o:Pseudomonadales	f:Pseudomonadaceae	g:Pseudomonas	7.40528	100
p:Proteobacteria	c:Gammaproteobacteria	o:Oceanospirillales	f:Halomonadaceae	g:Carnimonas	61.5492	100
p:Proteobacteria	c:Gammaproteobacteria	o:Enterobacteriales	f:Enterobacteriaceae	g:Klebsiella	3.96728	100
p:Proteobacteria	c:Gammaproteobacteria	o:Enterobacteriales	f:Enterobacteriaceae	g:Providencia	0.295615	100

## Sheet: Core_V8_Teneral
F0
Phylum	Class	Order	Family	Genus	Relative adundance (%)	Prevalence (%)
p:Firmicutes	c:Bacilli	o:Lactobacillales	f:Enterococcaceae	g:Enterococcus	0.0719602	83.3333
p:Proteobacteria	c:Gammaproteobacteria	o:Pseudomonadales	f:Pseudomonadaceae	g:Pseudomonas	15.8492	100
p:Proteobacteria	c:Gammaproteobacteria	o:Enterobacteriales	f:Enterobacteriaceae	g:Klebsiella	4.40783	100
p:Proteobacteria	c:Gammaproteobacteria	o:Enterobacteriales	f:Enterobacteriaceae	g:Pantoea	0.126732	100
p:Proteobacteria	c:Gammaproteobacteria	o:Enterobacteriales	f:Enterobacteriaceae	g:Moellerella	0.118924	83.3333
p:Proteobacteria	c:Gammaproteobacteria	o:Enterobacteriales	f:Enterobacteriaceae	g:Providencia	36.075	100
p:Proteobacteria	c:Gammaproteobacteria	o:Enterobacteriales	f:Enterobacteriaceae	g:Morganella	20.7666	100
F1
Phylum	Class	Order	Family	Genus	Relative adundance (%)	Prevalence (%)
p:Firmicutes	c:Bacilli	o:Lactobacillales	f:Enterococcaceae	g:Enterococcus	0.0913361	83.3333
p:Proteobacteria	c:Gammaproteobacteria	o:Pseudomonadales	f:Pseudomonadaceae	g:Pseudomonas	13.5182	100
p:Proteobacteria	c:Gammaproteobacteria	o:Enterobacteriales	f:Enterobacteriaceae	g:Klebsiella	1.4642	100
p:Proteobacteria	c:Gammaproteobacteria	o:Enterobacteriales	f:Enterobacteriaceae	g:Moellerella	0.0611226	100
p:Proteobacteria	c:Gammaproteobacteria	o:Enterobacteriales	f:Enterobacteriaceae	g:Providencia	57.1737	100
p:Proteobacteria	c:Gammaproteobacteria	o:Enterobacteriales	f:Enterobacteriaceae	g:Morganella	0.0767459	100
F2
Phylum	Class	Order	Family	Genus	Relative adundance (%)	Prevalence (%)
p:Proteobacteria	c:Gammaproteobacteria	o:Pseudomonadales	f:Pseudomonadaceae	g:Pseudomonas	0.027142	100
p:Proteobacteria	c:Gammaproteobacteria	o:Enterobacteriales	f:Enterobacteriaceae	g:Klebsiella	0.0103816	100
p:Proteobacteria	c:Gammaproteobacteria	o:Enterobacteriales	f:Enterobacteriaceae	g:Moellerella	0.00302231	83.3333
p:Proteobacteria	c:Gammaproteobacteria	o:Enterobacteriales	f:Enterobacteriaceae	g:Providencia	99.8526	100
F4
Phylum	Class	Order	Family	Genus	Relative adundance (%)	Prevalence (%)
p:Firmicutes	c:Bacilli	o:Bacillales	f:Bacillaceae	g:Geobacillus	16.4335	100
p:Firmicutes	c:Bacilli	o:Lactobacillales	f:Enterococcaceae	g:Enterococcus	0.726997	100
p:Proteobacteria	c:Gammaproteobacteria	o:Pseudomonadales	f:Pseudomonadaceae	g:Pseudomonas	5.12318	100
p:Proteobacteria	c:Gammaproteobacteria	o:Enterobacteriales	f:Enterobacteriaceae	g:Klebsiella	49.4215	100
p:Proteobacteria	c:Gammaproteobacteria	o:Enterobacteriales	f:Enterobacteriaceae	g:Providencia	6.51758	100
F7
Phylum	Class	Order	Family	Genus	Relative adundance (%)	Prevalence (%)
p:Firmicutes	c:Bacilli	o:Bacillales	f:Bacillaceae	g:Geobacillus	8.28011	100
p:Firmicutes	c:Bacilli	o:Lactobacillales	f:Enterococcaceae	g:Enterococcus	0.466152	100
p:Firmicutes	c:Bacilli	o:Lactobacillales	f:Enterococcaceae	g:Enterococcus	0.0655218	83.3333
p:Proteobacteria	c:Gammaproteobacteria	o:Pseudomonadales	f:Pseudomonadaceae	g:Pseudomonas	2.91466	100
p:Proteobacteria	c:Gammaproteobacteria	o:Enterobacteriales	f:Enterobacteriaceae	g:Klebsiella	1.85261	100
p:Proteobacteria	c:Gammaproteobacteria	o:Enterobacteriales	f:Enterobacteriaceae	g:Providencia	0.0996003	83.3333
F9
Phylum	Class	Order	Family	Genus	Relative adundance (%)	Prevalence (%)
p:Firmicutes	c:Bacilli	o:Bacillales	f:Bacillaceae	g:Geobacillus	2.72431	83.3333
p:Proteobacteria	c:Gammaproteobacteria	o:Pseudomonadales	f:Pseudomonadaceae	g:Pseudomonas	9.63496	100
p:Proteobacteria	c:Gammaproteobacteria	o:Enterobacteriales	f:Enterobacteriaceae	g:Klebsiella	15.6867	100
p:Proteobacteria	c:Gammaproteobacteria	o:Enterobacteriales	f:Enterobacteriaceae	g:Providencia	0.729647	83.3333
F11
Phylum	Class	Order	Family	Genus	Relative adundance (%)	Prevalence (%)
p:Firmicutes	c:Bacilli	o:Bacillales	f:Bacillaceae	g:Geobacillus	6.22383	100
p:Firmicutes	c:Bacilli	o:Lactobacillales	f:Enterococcaceae	g:Enterococcus	5.48126	100
p:Proteobacteria	c:Gammaproteobacteria	o:Pseudomonadales	f:Pseudomonadaceae	g:Pseudomonas	17.5886	100
p:Proteobacteria	c:Gammaproteobacteria	o:Enterobacteriales	f:Enterobacteriaceae	g:Klebsiella	5.47331	100
p:Proteobacteria	c:Gammaproteobacteria	o:Enterobacteriales	f:Enterobacteriaceae	g:Providencia	0.842195	100

## Sheet: Core_V8_Adult
F0
Phylum	Class	Order	Family	Genus	Relative adundance (%)	Prevalence (%)
p:Firmicutes	c:Bacilli	o:Lactobacillales	f:Enterococcaceae	g:Enterococcus	7.52454	100
p:Firmicutes	c:Bacilli	o:Lactobacillales	f:Enterococcaceae	g:Enterococcus	0.0314698	83.3333
p:Proteobacteria	c:Gammaproteobacteria	o:Pseudomonadales	f:Pseudomonadaceae	g:Pseudomonas	0.0285631	100
p:Proteobacteria	c:Gammaproteobacteria	o:Enterobacteriales	f:Enterobacteriaceae	g:Klebsiella	17.1916	100
p:Proteobacteria	c:Gammaproteobacteria	o:Enterobacteriales	f:Enterobacteriaceae	g:Moellerella	0.327831	100
p:Proteobacteria	c:Gammaproteobacteria	o:Enterobacteriales	f:Enterobacteriaceae	g:Providencia	35.8261	100
p:Proteobacteria	c:Gammaproteobacteria	o:Enterobacteriales	f:Enterobacteriaceae	g:Morganella	15.3245	100
F1
Phylum	Class	Order	Family	Genus	Relative adundance (%)	Prevalence (%)
p:Firmicutes	c:Bacilli	o:Lactobacillales	f:Enterococcaceae	g:Enterococcus	1.01204	100
p:Proteobacteria	c:Gammaproteobacteria	o:Pseudomonadales	f:Pseudomonadaceae	g:Pseudomonas	0.022136	100
p:Proteobacteria	c:Gammaproteobacteria	o:Enterobacteriales	f:Enterobacteriaceae	g:Klebsiella	10.6687	91.6667
p:Proteobacteria	c:Gammaproteobacteria	o:Enterobacteriales	f:Enterobacteriaceae	g:Moellerella	0.261673	83.3333
p:Proteobacteria	c:Gammaproteobacteria	o:Enterobacteriales	f:Enterobacteriaceae	g:Morganella	0.466827	75
p:Proteobacteria	c:Gammaproteobacteria	o:Enterobacteriales	f:Enterobacteriaceae	g:Providencia	44.7433	100
F2
Phylum	Class	Order	Family	Genus	Relative adundance (%)	Prevalence (%)
p:Firmicutes	c:Bacilli	o:Lactobacillales	f:Enterococcaceae	g:Enterococcus	2.43299	100
p:Proteobacteria	c:Gammaproteobacteria	o:Pseudomonadales	f:Pseudomonadaceae	g:Pseudomonas	0.0188831	100
p:Proteobacteria	c:Gammaproteobacteria	o:Enterobacteriales	f:Enterobacteriaceae	g:Klebsiella	18.014	100
p:Proteobacteria	c:Gammaproteobacteria	o:Enterobacteriales	f:Enterobacteriaceae	g:Moellerella	3.68045	100
p:Proteobacteria	c:Gammaproteobacteria	o:Enterobacteriales	f:Enterobacteriaceae	g:Providencia	64.6558	100
p:Proteobacteria	c:Gammaproteobacteria	o:Enterobacteriales	f:Enterobacteriaceae	g:Morganella	3.24825	100
F4
Phylum	Class	Order	Family	Genus	Relative adundance (%)	Prevalence (%)
p:Firmicutes	c:Bacilli	o:Bacillales	f:Bacillaceae	g:Geobacillus	0.608698	100
p:Firmicutes	c:Bacilli	o:Lactobacillales	f:Enterococcaceae	g:Enterococcus	0.0449618	100
p:Firmicutes	c:Bacilli	o:Lactobacillales	f:Enterococcaceae	g:Enterococcus	0.878368	83.3333
p:Proteobacteria	c:Gammaproteobacteria	o:Pseudomonadales	f:Pseudomonadaceae	g:Pseudomonas	0.343668	91.6667
p:Proteobacteria	c:Gammaproteobacteria	o:Enterobacteriales	f:Enterobacteriaceae	g:Klebsiella	16.9182	100
p:Proteobacteria	c:Gammaproteobacteria	o:Enterobacteriales	f:Enterobacteriaceae	g:Moellerella	0.137283	100
p:Proteobacteria	c:Gammaproteobacteria	o:Enterobacteriales	f:Enterobacteriaceae	g:Providencia	10.5413	100
F7
Phylum	Class	Order	Family	Genus	Relative adundance (%)	Prevalence (%)
p:Firmicutes	c:Bacilli	o:Lactobacillales	f:Enterococcaceae	g:Enterococcus	2.26001	100
p:Firmicutes	c:Bacilli	o:Lactobacillales	f:Enterococcaceae	g:Enterococcus	0.215993	91.6667
p:Proteobacteria	c:Gammaproteobacteria	o:Pseudomonadales	f:Pseudomonadaceae	g:Pseudomonas	0.84143	91.6667
p:Proteobacteria	c:Gammaproteobacteria	o:Enterobacteriales	f:Enterobacteriaceae	g:Klebsiella	16.0391	100
p:Proteobacteria	c:Gammaproteobacteria	o:Enterobacteriales	f:Enterobacteriaceae	g:Providencia	14.2963	100
F9
Phylum	Class	Order	Family	Genus	Relative adundance (%)	Prevalence (%)
p:Firmicutes	c:Bacilli	o:Bacillales	f:Bacillaceae	g:Geobacillus	0.278826	91.6667
p:Firmicutes	c:Bacilli	o:Lactobacillales	f:Enterococcaceae	g:Enterococcus	36.4451	100
p:Proteobacteria	c:Gammaproteobacteria	o:Pseudomonadales	f:Pseudomonadaceae	g:Pseudomonas	0.113753	91.6667
p:Proteobacteria	c:Gammaproteobacteria	o:Enterobacteriales	f:Enterobacteriaceae	g:Klebsiella	3.11918	100
F11
Phylum	Class	Order	Family	Genus	Relative adundance (%)	Prevalence (%)
p:Firmicutes	c:Bacilli	o:Lactobacillales	f:Enterococcaceae	g:Enterococcus	27.0196	100
p:Proteobacteria	c:Gammaproteobacteria	o:Enterobacteriales	f:Enterobacteriaceae	g:Klebsiella	6.89566	100
p:Proteobacteria	c:Gammaproteobacteria	o:Enterobacteriales	f:Enterobacteriaceae	g:Klebsiella	1.97879	83.3333
F13
Phylum	Class	Order	Family	Genus	Relative adundance (%)	Prevalence (%)
p:Firmicutes	c:Bacilli	o:Bacillales	f:Bacillaceae	g:Geobacillus	5.78894	83.3333
p:Firmicutes	c:Bacilli	o:Lactobacillales	f:Enterococcaceae	g:Enterococcus	14.532	100
p:Proteobacteria	c:Gammaproteobacteria	o:Pseudomonadales	f:Pseudomonadaceae	g:Pseudomonas	6.94015	91.6667
p:Proteobacteria	c:Gammaproteobacteria	o:Enterobacteriales	f:Enterobacteriaceae	g:Klebsiella	1.33838	100
p:Proteobacteria	c:Gammaproteobacteria	o:Enterobacteriales	f:Enterobacteriaceae	g:Providencia	10.0321	100
