# Supplementary material for: Dynamics of the Gut Bacteriome During a Laboratory Adaptation Process of the Mediterranean Fruit Fly, Ceratitis capitata
Source: Front Microbiol. 2022 Jul 1;13:919760. doi: 10.3389/fmicb.2022.919760 (PMC9283074; doi:10.3389/fmicb.2022.919760)
Supplement: Supplementary file 1 [file Data_Sheet_1.zip › Supplementary Material/Supplementary Table 5.xlsx]

## Sheet: Core_wild_Larva
Supplementary Table 5: Core bacterial taxa identified in the larva, teneral adults of wild population over laboratory adaptation (Relative to total number of reads observed at each generation)
F0
Phylum	Class	Order	Family	Genus	Relative adundance (%)	Prevalence (%)
p:Proteobacteria	c:Alphaproteobacteria	o:Acetobacterales	f:Acetobacteraceae	g:Acetobacter	83.3114	100
p:Proteobacteria	c:Gammaproteobacteria	o:Pseudomonadales	f:Pseudomonadaceae	g:Pseudomonas	0.46687	100
p:Proteobacteria	c:Gammaproteobacteria	o:Enterobacteriales	f:Enterobacteriaceae	g:Pantoea	0.457209	100
p:Proteobacteria	c:Gammaproteobacteria	o:Enterobacteriales	f:Enterobacteriaceae	g:Klebsiella	0.921784	100
p:Proteobacteria	c:Gammaproteobacteria	o:Enterobacteriales	f:Enterobacteriaceae	g:Pantoea	0.492786	100
p:Proteobacteria	c:Gammaproteobacteria	o:Enterobacteriales	f:Enterobacteriaceae	g:Providencia	0.017911	100
p:Proteobacteria	c:Gammaproteobacteria	o:Enterobacteriales	f:Enterobacteriaceae	g:Morganella	0.0352425	100
p:Proteobacteria	c:Gammaproteobacteria	o:Enterobacteriales	f:Enterobacteriaceae	g:Pluralibacter	2.22784	100
p:Proteobacteria	c:Gammaproteobacteria	o:Enterobacteriales	f:Enterobacteriaceae	g:Citrobacter	1.27057	100
F1
Phylum	Class	Order	Family	Genus	Relative adundance (%)	Prevalence (%)
p:Proteobacteria	c:Gammaproteobacteria	o:Pseudomonadales	f:Pseudomonadaceae	g:Pseudomonas	1.88788	100
p:Proteobacteria	c:Gammaproteobacteria	o:Enterobacteriales	f:Enterobacteriaceae	g:Pantoea	0.125117	100
p:Proteobacteria	c:Gammaproteobacteria	o:Enterobacteriales	f:Enterobacteriaceae	g:Klebsiella	17.5885	100
p:Proteobacteria	c:Gammaproteobacteria	o:Enterobacteriales	f:Enterobacteriaceae	g:Pantoea	0.074654	100
p:Proteobacteria	c:Gammaproteobacteria	o:Enterobacteriales	f:Enterobacteriaceae	g:Providencia	72.8549	100
p:Proteobacteria	c:Gammaproteobacteria	o:Enterobacteriales	f:Enterobacteriaceae	g:Morganella	0.167106	100
p:Proteobacteria	c:Gammaproteobacteria	o:Enterobacteriales	f:Enterobacteriaceae	g:Pluralibacter	0.101935	100
p:Proteobacteria	c:Gammaproteobacteria	o:Enterobacteriales	f:Enterobacteriaceae	g:Citrobacter	1.29215	100
F2
Phylum	Class	Order	Family	Genus	Relative adundance (%)	Prevalence (%)
p:Proteobacteria	c:Gammaproteobacteria	o:Pseudomonadales	f:Pseudomonadaceae	g:Pseudomonas	2.3496	100
p:Proteobacteria	c:Gammaproteobacteria	o:Enterobacteriales	f:Enterobacteriaceae	g:Pantoea	0.0780945	100
p:Proteobacteria	c:Gammaproteobacteria	o:Enterobacteriales	f:Enterobacteriaceae	g:Klebsiella	0.233286	100
p:Proteobacteria	c:Gammaproteobacteria	o:Enterobacteriales	f:Enterobacteriaceae	g:Pantoea	0.0746193	100
p:Proteobacteria	c:Gammaproteobacteria	o:Enterobacteriales	f:Enterobacteriaceae	g:Providencia	11.254	100
p:Proteobacteria	c:Gammaproteobacteria	o:Enterobacteriales	f:Enterobacteriaceae	g:Morganella	51.2852	100
p:Proteobacteria	c:Gammaproteobacteria	o:Enterobacteriales	f:Enterobacteriaceae	g:Pluralibacter	0.0421334	100
p:Proteobacteria	c:Gammaproteobacteria	o:Enterobacteriales	f:Enterobacteriaceae	g:Citrobacter	0.23389	100
F4
Phylum	Class	Order	Family	Genus	Relative adundance (%)	Prevalence (%)
p:Firmicutes	c:Bacilli	o:Bacillales	f:Bacillaceae	g:Geobacillus	0.218505	100
p:Proteobacteria	c:Gammaproteobacteria	o:Pseudomonadales	f:Pseudomonadaceae	g:Pseudomonas	0.0708574	100
p:Proteobacteria	c:Gammaproteobacteria	o:Enterobacteriales	f:Enterobacteriaceae	g:Pantoea	0.00961168	100
p:Proteobacteria	c:Gammaproteobacteria	o:Enterobacteriales	f:Enterobacteriaceae	g:Klebsiella	0.671125	100
p:Proteobacteria	c:Gammaproteobacteria	o:Enterobacteriales	f:Enterobacteriaceae	g:Providencia	89.7181	100
p:Proteobacteria	c:Gammaproteobacteria	o:Enterobacteriales	f:Enterobacteriaceae	g:Morganella	0.0277224	100
p:Proteobacteria	c:Gammaproteobacteria	o:Enterobacteriales	f:Enterobacteriaceae	g:Citrobacter	0.089962	100
F7
Phylum	Class	Order	Family	Genus	Relative adundance (%)	Prevalence (%)
p:Firmicutes	c:Bacilli	o:Bacillales	f:Bacillaceae	g:Geobacillus	2.09021	100
p:Proteobacteria	c:Gammaproteobacteria	o:Pseudomonadales	f:Pseudomonadaceae	g:Pseudomonas	1.28356	100
p:Proteobacteria	c:Gammaproteobacteria	o:Enterobacteriales	f:Enterobacteriaceae	g:Pantoea	8.86634	100
p:Proteobacteria	c:Gammaproteobacteria	o:Enterobacteriales	f:Enterobacteriaceae	g:Klebsiella	31.2767	100
p:Proteobacteria	c:Gammaproteobacteria	o:Enterobacteriales	f:Enterobacteriaceae	g:Pantoea	7.57344	100
p:Proteobacteria	c:Gammaproteobacteria	o:Enterobacteriales	f:Enterobacteriaceae	g:Providencia	23.5023	100
p:Proteobacteria	c:Gammaproteobacteria	o:Enterobacteriales	f:Enterobacteriaceae	g:Morganella	0.123479	100
p:Proteobacteria	c:Gammaproteobacteria	o:Enterobacteriales	f:Enterobacteriaceae	g:Pluralibacter	1.79176	100
p:Proteobacteria	c:Gammaproteobacteria	o:Enterobacteriales	f:Enterobacteriaceae	g:Citrobacter	0.102323	100
F9
Phylum	Class	Order	Family	Genus	Relative adundance (%)	Prevalence (%)
p:Firmicutes	c:Bacilli	o:Bacillales	f:Bacillaceae	g:Geobacillus	2.16048	100
p:Proteobacteria	c:Gammaproteobacteria	o:Pseudomonadales	f:Pseudomonadaceae	g:Pseudomonas	8.25956	100
p:Proteobacteria	c:Gammaproteobacteria	o:Enterobacteriales	f:Enterobacteriaceae	g:Pantoea	0.0291817	100
p:Proteobacteria	c:Gammaproteobacteria	o:Enterobacteriales	f:Enterobacteriaceae	g:Klebsiella	3.56594	100
p:Proteobacteria	c:Gammaproteobacteria	o:Enterobacteriales	f:Enterobacteriaceae	g:Pantoea	0.0293983	100
p:Proteobacteria	c:Gammaproteobacteria	o:Enterobacteriales	f:Enterobacteriaceae	g:Providencia	0.160558	100
p:Proteobacteria	c:Gammaproteobacteria	o:Enterobacteriales	f:Enterobacteriaceae	g:Pluralibacter	0.893778	100
p:Proteobacteria	c:Gammaproteobacteria	o:Enterobacteriales	f:Enterobacteriaceae	g:Citrobacter	0.185729	100
F11
Phylum	Class	Order	Family	Genus	Relative adundance (%)	Prevalence (%)
p:Firmicutes	c:Bacilli	o:Bacillales	f:Bacillaceae	g:Geobacillus	0.0728639	100
p:Proteobacteria	c:Gammaproteobacteria	o:Pseudomonadales	f:Pseudomonadaceae	g:Pseudomonas	0.171315	100
p:Proteobacteria	c:Gammaproteobacteria	o:Oceanospirillales	f:Halomonadaceae	g:Carnimonas	98.4094	100
p:Proteobacteria	c:Gammaproteobacteria	o:Enterobacteriales	f:Enterobacteriaceae	g:Klebsiella	0.753163	100
p:Proteobacteria	c:Gammaproteobacteria	o:Enterobacteriales	f:Enterobacteriaceae	g:Providencia	0.0163399	100
p:Proteobacteria	c:Gammaproteobacteria	o:Enterobacteriales	f:Enterobacteriaceae	g:Pluralibacter	0.0702538	100
p:Proteobacteria	c:Gammaproteobacteria	o:Enterobacteriales	f:Enterobacteriaceae	g:Citrobacter	0.119416	100
F13
Phylum	Class	Order	Family	Genus	Relative adundance (%)	Prevalence (%)
p:Firmicutes	c:Bacilli	o:Bacillales	f:Bacillaceae	g:Geobacillus	5.12559	100
p:Proteobacteria	c:Gammaproteobacteria	o:Pseudomonadales	f:Pseudomonadaceae	g:Pseudomonas	1.94742	100
p:Proteobacteria	c:Gammaproteobacteria	o:Oceanospirillales	f:Halomonadaceae	g:Carnimonas	75.3266	100
p:Proteobacteria	c:Gammaproteobacteria	o:Enterobacteriales	f:Enterobacteriaceae	g:Klebsiella	2.71519	100
p:Proteobacteria	c:Gammaproteobacteria	o:Enterobacteriales	f:Enterobacteriaceae	g:Providencia	0.862243	100
p:Proteobacteria	c:Gammaproteobacteria	o:Enterobacteriales	f:Enterobacteriaceae	g:Pluralibacter	2.45298	100

## Sheet: Core_wild_Teneral
F0		F0
Phylum	Class	Order	Family	Genus	Relative adundance (%)	Prevalence (%)
p:Proteobacteria	c:Gammaproteobacteria	o:Pseudomonadales	f:Pseudomonadaceae	g:Pseudomonas	0.209169	100
p:Proteobacteria	c:Gammaproteobacteria	o:Enterobacteriales	f:Enterobacteriaceae	g:Pantoea	6.86339	100
p:Proteobacteria	c:Gammaproteobacteria	o:Enterobacteriales	f:Enterobacteriaceae	g:Klebsiella	44.3548	100
p:Proteobacteria	c:Gammaproteobacteria	o:Enterobacteriales	f:Enterobacteriaceae	g:Pantoea	5.41999	100
p:Proteobacteria	c:Gammaproteobacteria	o:Enterobacteriales	f:Enterobacteriaceae	g:Providencia	0.0954012	100
p:Proteobacteria	c:Gammaproteobacteria	o:Enterobacteriales	f:Enterobacteriaceae	g:Morganella	0.0128088	100
p:Proteobacteria	c:Gammaproteobacteria	o:Enterobacteriales	f:Enterobacteriaceae	g:Pluralibacter	12.2766	100
p:Proteobacteria	c:Gammaproteobacteria	o:Enterobacteriales	f:Enterobacteriaceae	g:Citrobacter	23.8536	100
F1		F1
Phylum	Class	Order	Family	Genus	Relative adundance (%)	Prevalence (%)
p:Proteobacteria	c:Gammaproteobacteria	o:Pseudomonadales	f:Pseudomonadaceae	g:Pseudomonas	0.123458	100
p:Proteobacteria	c:Gammaproteobacteria	o:Enterobacteriales	f:Enterobacteriaceae	g:Pantoea	24.7248	100
p:Proteobacteria	c:Gammaproteobacteria	o:Enterobacteriales	f:Enterobacteriaceae	g:Klebsiella	40.1483	100
p:Proteobacteria	c:Gammaproteobacteria	o:Enterobacteriales	f:Enterobacteriaceae	g:Pantoea	6.10467	100
p:Proteobacteria	c:Gammaproteobacteria	o:Enterobacteriales	f:Enterobacteriaceae	g:Providencia	21.5767	100
p:Proteobacteria	c:Gammaproteobacteria	o:Enterobacteriales	f:Enterobacteriaceae	g:Morganella	0.277432	100
p:Proteobacteria	c:Gammaproteobacteria	o:Enterobacteriales	f:Enterobacteriaceae	g:Pluralibacter	4.42796	100
p:Proteobacteria	c:Gammaproteobacteria	o:Enterobacteriales	f:Enterobacteriaceae	g:Citrobacter	1.45723	100
F2		F2
Phylum	Class	Order	Family	Genus	Relative adundance (%)	Prevalence (%)
p:Proteobacteria	c:Gammaproteobacteria	o:Pseudomonadales	f:Pseudomonadaceae	g:Pseudomonas	0.271703	100
p:Proteobacteria	c:Gammaproteobacteria	o:Enterobacteriales	f:Enterobacteriaceae	g:Pantoea	15.9645	100
p:Proteobacteria	c:Gammaproteobacteria	o:Enterobacteriales	f:Enterobacteriaceae	g:Klebsiella	10.3406	100
p:Proteobacteria	c:Gammaproteobacteria	o:Enterobacteriales	f:Enterobacteriaceae	g:Pantoea	18.5355	100
p:Proteobacteria	c:Gammaproteobacteria	o:Enterobacteriales	f:Enterobacteriaceae	g:Moellerella	0.0464612	100
p:Proteobacteria	c:Gammaproteobacteria	o:Enterobacteriales	f:Enterobacteriaceae	g:Providencia	4.39599	100
p:Proteobacteria	c:Gammaproteobacteria	o:Enterobacteriales	f:Enterobacteriaceae	g:Morganella	16.109	100
p:Proteobacteria	c:Gammaproteobacteria	o:Enterobacteriales	f:Enterobacteriaceae	g:Pluralibacter	2.45911	100
p:Proteobacteria	c:Gammaproteobacteria	o:Enterobacteriales	f:Enterobacteriaceae	g:Citrobacter	18.9728	100
F4		F4
Phylum	Class	Order	Family	Genus	Relative adundance (%)	Prevalence (%)
p:Proteobacteria	c:Gammaproteobacteria	o:Pseudomonadales	f:Pseudomonadaceae	g:Pseudomonas	0.0809647	100
p:Proteobacteria	c:Gammaproteobacteria	o:Enterobacteriales	f:Enterobacteriaceae	g:Pantoea	2.34961	100
p:Proteobacteria	c:Gammaproteobacteria	o:Enterobacteriales	f:Enterobacteriaceae	g:Klebsiella	61.9563	100
p:Proteobacteria	c:Gammaproteobacteria	o:Enterobacteriales	f:Enterobacteriaceae	g:Pantoea	0.477533	100
p:Proteobacteria	c:Gammaproteobacteria	o:Enterobacteriales	f:Enterobacteriaceae	g:Providencia	0.207871	100
p:Proteobacteria	c:Gammaproteobacteria	o:Enterobacteriales	f:Enterobacteriaceae	g:Morganella	15.9635	100
p:Proteobacteria	c:Gammaproteobacteria	o:Enterobacteriales	f:Enterobacteriaceae	g:Pluralibacter	0.580104	100
p:Proteobacteria	c:Gammaproteobacteria	o:Enterobacteriales	f:Enterobacteriaceae	g:Citrobacter	0.0483463	100
F7		F7
Phylum	Class	Order	Family	Genus	Relative adundance (%)	Prevalence (%)
p:Firmicutes	c:Bacilli	o:Bacillales	f:Bacillaceae	g:Geobacillus	0.0151832	100
p:Proteobacteria	c:Gammaproteobacteria	o:Pseudomonadales	f:Pseudomonadaceae	g:Pseudomonas	0.0158996	100
p:Proteobacteria	c:Gammaproteobacteria	o:Enterobacteriales	f:Enterobacteriaceae	g:Pantoea	56.791	100
p:Proteobacteria	c:Gammaproteobacteria	o:Enterobacteriales	f:Enterobacteriaceae	g:Klebsiella	22.8666	100
p:Proteobacteria	c:Gammaproteobacteria	o:Enterobacteriales	f:Enterobacteriaceae	g:Pantoea	15.2122	100
p:Proteobacteria	c:Gammaproteobacteria	o:Enterobacteriales	f:Enterobacteriaceae	g:Providencia	0.046537	100
p:Proteobacteria	c:Gammaproteobacteria	o:Enterobacteriales	f:Enterobacteriaceae	g:Pluralibacter	0.434918	100
p:Proteobacteria	c:Gammaproteobacteria	o:Enterobacteriales	f:Enterobacteriaceae	g:Citrobacter	0.0247763	100
F9		F9
Phylum	Class	Order	Family	Genus	Relative adundance (%)	Prevalence (%)
p:Firmicutes	c:Bacilli	o:Bacillales	f:Bacillaceae	g:Geobacillus	3.07184	100
p:Proteobacteria	c:Gammaproteobacteria	o:Pseudomonadales	f:Pseudomonadaceae	g:Pseudomonas	7.0127	100
p:Proteobacteria	c:Gammaproteobacteria	o:Enterobacteriales	f:Enterobacteriaceae	g:Pantoea	0.0423596	100
p:Proteobacteria	c:Gammaproteobacteria	o:Enterobacteriales	f:Enterobacteriaceae	g:Klebsiella	23.5974	100
p:Proteobacteria	c:Gammaproteobacteria	o:Enterobacteriales	f:Enterobacteriaceae	g:Pantoea	0.0218918	83.3333
p:Proteobacteria	c:Gammaproteobacteria	o:Enterobacteriales	f:Enterobacteriaceae	g:Providencia	5.42757	83.3333
p:Proteobacteria	c:Gammaproteobacteria	o:Enterobacteriales	f:Enterobacteriaceae	g:Morganella	0.182331	100
p:Proteobacteria	c:Gammaproteobacteria	o:Enterobacteriales	f:Enterobacteriaceae	g:Pluralibacter	0.4819	100
p:Proteobacteria	c:Gammaproteobacteria	o:Enterobacteriales	f:Enterobacteriaceae	g:Klebsiella	5.58822	83.3333
p:Proteobacteria	c:Gammaproteobacteria	o:Enterobacteriales	f:Enterobacteriaceae	g:Citrobacter	0.533718	100
F11		F11
Phylum	Class	Order	Family	Genus	Relative adundance (%)	Prevalence (%)
p:Firmicutes	c:Bacilli	o:Bacillales	f:Bacillaceae	g:Geobacillus	9.40656	100
p:Proteobacteria	c:Gammaproteobacteria	o:Pseudomonadales	f:Pseudomonadaceae	g:Pseudomonas	8.46906	100
p:Proteobacteria	c:Gammaproteobacteria	o:Enterobacteriales	f:Enterobacteriaceae	g:Klebsiella	35.8517	100
p:Proteobacteria	c:Gammaproteobacteria	o:Enterobacteriales	f:Enterobacteriaceae	g:Pantoea	0.312526	83.3333
p:Proteobacteria	c:Gammaproteobacteria	o:Enterobacteriales	f:Enterobacteriaceae	g:Providencia	0.237137	100
p:Proteobacteria	c:Gammaproteobacteria	o:Enterobacteriales	f:Enterobacteriaceae	g:Morganella	0.0731216	83.3333
p:Proteobacteria	c:Gammaproteobacteria	o:Enterobacteriales	f:Enterobacteriaceae	g:Pluralibacter	0.311253	100
p:Proteobacteria	c:Gammaproteobacteria	o:Enterobacteriales	f:Enterobacteriaceae	g:Citrobacter	6.40979	100
F13		F13
Phylum	Class	Order	Family	Genus	Relative adundance (%)	Prevalence (%)
p:Proteobacteria	c:Gammaproteobacteria	o:Pseudomonadales	f:Pseudomonadaceae	g:Pseudomonas	4.02576	100
p:Proteobacteria	c:Gammaproteobacteria	o:Enterobacteriales	f:Enterobacteriaceae	g:Pantoea	1.40308	83.3333
p:Proteobacteria	c:Gammaproteobacteria	o:Enterobacteriales	f:Enterobacteriaceae	g:Klebsiella	26.2849	100
p:Proteobacteria	c:Gammaproteobacteria	o:Enterobacteriales	f:Enterobacteriaceae	g:Pluralibacter	2.29437	83.3333
p:Proteobacteria	c:Gammaproteobacteria	o:Enterobacteriales	f:Enterobacteriaceae	g:Citrobacter	5.46305	83.3333

## Sheet: Core_wild_Adult
F0			F0
Phylum	Class	Order	Family	Genus	Relative adundance (%)	Prevalence (%)
p:Proteobacteria	c:Gammaproteobacteria	o:Xanthomonadales	f:Xanthomonadaceae	g:Stenotrophomonas	0.193296	91.6667
p:Proteobacteria	c:Gammaproteobacteria	o:Pseudomonadales	f:Pseudomonadaceae	g:Pseudomonas	0.0745217	83.3333
p:Proteobacteria	c:Gammaproteobacteria	o:Enterobacteriales	f:Enterobacteriaceae	g:Pantoea	0.916151	100
p:Proteobacteria	c:Gammaproteobacteria	o:Enterobacteriales	f:Enterobacteriaceae	g:Klebsiella	34.6067	100
p:Proteobacteria	c:Gammaproteobacteria	o:Enterobacteriales	f:Enterobacteriaceae	g:Pantoea	1.78068	100
p:Proteobacteria	c:Gammaproteobacteria	o:Enterobacteriales	f:Enterobacteriaceae	g:Providencia	0.099737	100
p:Proteobacteria	c:Gammaproteobacteria	o:Enterobacteriales	f:Enterobacteriaceae	g:Morganella	0.236677	100
p:Proteobacteria	c:Gammaproteobacteria	o:Enterobacteriales	f:Enterobacteriaceae	g:Pluralibacter	18.1585	100
p:Proteobacteria	c:Gammaproteobacteria	o:Enterobacteriales	f:Enterobacteriaceae	g:Citrobacter	13.4252	100
F1			F1
Phylum	Class	Order	Family	Genus	Relative adundance (%)	Prevalence (%)
p:Proteobacteria	c:Gammaproteobacteria	o:Pseudomonadales	f:Pseudomonadaceae	g:Pseudomonas	0.0343459	100
p:Proteobacteria	c:Gammaproteobacteria	o:Enterobacteriales	f:Enterobacteriaceae	g:Pantoea	5.49127	100
p:Proteobacteria	c:Gammaproteobacteria	o:Enterobacteriales	f:Enterobacteriaceae	g:Klebsiella	42.7124	100
p:Proteobacteria	c:Gammaproteobacteria	o:Enterobacteriales	f:Enterobacteriaceae	g:Pantoea	6.20827	100
p:Proteobacteria	c:Gammaproteobacteria	o:Enterobacteriales	f:Enterobacteriaceae	g:Providencia	1.09895	100
p:Proteobacteria	c:Gammaproteobacteria	o:Enterobacteriales	f:Enterobacteriaceae	g:Morganella	0.0767844	100
p:Proteobacteria	c:Gammaproteobacteria	o:Enterobacteriales	f:Enterobacteriaceae	g:Pluralibacter	18.0345	100
p:Proteobacteria	c:Gammaproteobacteria	o:Enterobacteriales	f:Enterobacteriaceae	g:Citrobacter	7.11205	100
F2			F2
Phylum	Class	Order	Family	Genus	Relative adundance (%)	Prevalence (%)
p:Proteobacteria	c:Gammaproteobacteria	o:Pseudomonadales	f:Pseudomonadaceae	g:Pseudomonas	0.0164941	83.3333
p:Proteobacteria	c:Gammaproteobacteria	o:Enterobacteriales	f:Enterobacteriaceae	g:Pantoea	1.33342	100
p:Proteobacteria	c:Gammaproteobacteria	o:Enterobacteriales	f:Enterobacteriaceae	g:Klebsiella	35.7066	100
p:Proteobacteria	c:Gammaproteobacteria	o:Enterobacteriales	f:Enterobacteriaceae	g:Pantoea	0.26682	100
p:Proteobacteria	c:Gammaproteobacteria	o:Enterobacteriales	f:Enterobacteriaceae	g:Providencia	0.256601	100
p:Proteobacteria	c:Gammaproteobacteria	o:Enterobacteriales	f:Enterobacteriaceae	g:Morganella	36.3977	100
p:Proteobacteria	c:Gammaproteobacteria	o:Enterobacteriales	f:Enterobacteriaceae	g:Pluralibacter	0.303761	100
p:Proteobacteria	c:Gammaproteobacteria	o:Enterobacteriales	f:Enterobacteriaceae	g:Citrobacter	0.534606	100
F4			F4
Phylum	Class	Order	Family	Genus	Relative adundance (%)	Prevalence (%)
p:Proteobacteria	c:Gammaproteobacteria	o:Pseudomonadales	f:Pseudomonadaceae	g:Pseudomonas	0.0188337	100
p:Proteobacteria	c:Gammaproteobacteria	o:Enterobacteriales	f:Enterobacteriaceae	g:Pantoea	6.14217	100
p:Proteobacteria	c:Gammaproteobacteria	o:Enterobacteriales	f:Enterobacteriaceae	g:Klebsiella	62.9531	100
p:Proteobacteria	c:Gammaproteobacteria	o:Enterobacteriales	f:Enterobacteriaceae	g:Pantoea	1.60798	100
p:Proteobacteria	c:Gammaproteobacteria	o:Enterobacteriales	f:Enterobacteriaceae	g:Providencia	4.84472	100
p:Proteobacteria	c:Gammaproteobacteria	o:Enterobacteriales	f:Enterobacteriaceae	g:Morganella	2.16389	100
p:Proteobacteria	c:Gammaproteobacteria	o:Enterobacteriales	f:Enterobacteriaceae	g:Pluralibacter	4.67295	100
p:Proteobacteria	c:Gammaproteobacteria	o:Enterobacteriales	f:Enterobacteriaceae	g:Citrobacter	7.58655	100
F7			F7
Phylum	Class	Order	Family	Genus	Relative adundance (%)	Prevalence (%)
p:Firmicutes	c:Bacilli	o:Bacillales	f:Bacillaceae	g:Geobacillus	0.34582	100
p:Proteobacteria	c:Gammaproteobacteria	o:Pseudomonadales	f:Pseudomonadaceae	g:Pseudomonas	0.0402215	100
p:Proteobacteria	c:Gammaproteobacteria	o:Enterobacteriales	f:Enterobacteriaceae	g:Pantoea	19.3767	100
p:Proteobacteria	c:Gammaproteobacteria	o:Enterobacteriales	f:Enterobacteriaceae	g:Klebsiella	41.8767	100
p:Proteobacteria	c:Gammaproteobacteria	o:Enterobacteriales	f:Enterobacteriaceae	g:Pantoea	5.09733	100
p:Proteobacteria	c:Gammaproteobacteria	o:Enterobacteriales	f:Enterobacteriaceae	g:Providencia	0.0244169	91.6667
p:Proteobacteria	c:Gammaproteobacteria	o:Enterobacteriales	f:Enterobacteriaceae	g:Morganella	12.8361	83.3333
p:Proteobacteria	c:Gammaproteobacteria	o:Enterobacteriales	f:Enterobacteriaceae	g:Pluralibacter	3.12446	100
p:Proteobacteria	c:Gammaproteobacteria	o:Enterobacteriales	f:Enterobacteriaceae	g:Citrobacter	2.00765	100
F9			F9
Phylum	Class	Order	Family	Genus	Relative adundance (%)	Prevalence (%)
p:Proteobacteria	c:Gammaproteobacteria	o:Pseudomonadales	f:Pseudomonadaceae	g:Pseudomonas	0.0147351	100
p:Proteobacteria	c:Gammaproteobacteria	o:Enterobacteriales	f:Enterobacteriaceae	g:Klebsiella	81.9592	100
p:Proteobacteria	c:Gammaproteobacteria	o:Enterobacteriales	f:Enterobacteriaceae	g:Pantoea	0.0236168	83.3333
p:Proteobacteria	c:Gammaproteobacteria	o:Enterobacteriales	f:Enterobacteriaceae	g:Pluralibacter	0.578334	100
p:Proteobacteria	c:Gammaproteobacteria	o:Enterobacteriales	f:Enterobacteriaceae	g:Klebsiella	11.813	100
p:Proteobacteria	c:Gammaproteobacteria	o:Enterobacteriales	f:Enterobacteriaceae	g:Citrobacter	4.72499	100
F11			F11
Phylum	Class	Order	Family	Genus	Relative adundance (%)	Prevalence (%)
p:Proteobacteria	c:Gammaproteobacteria	o:Pseudomonadales	f:Pseudomonadaceae	g:Pseudomonas	0.0147351	75
p:Proteobacteria	c:Gammaproteobacteria	o:Enterobacteriales	f:Enterobacteriaceae	g:Pantoea	0.133707	83.3333
p:Proteobacteria	c:Gammaproteobacteria	o:Enterobacteriales	f:Enterobacteriaceae	g:Klebsiella	51.1919	100
p:Proteobacteria	c:Gammaproteobacteria	o:Enterobacteriales	f:Enterobacteriaceae	g:Pantoea	0.118726	83.3333
p:Proteobacteria	c:Gammaproteobacteria	o:Enterobacteriales	f:Enterobacteriaceae	g:Pluralibacter	15.6508	100
p:Proteobacteria	c:Gammaproteobacteria	o:Enterobacteriales	f:Enterobacteriaceae	g:Citrobacter	2.08326	91.6667
F13			F13
Phylum	Class	Order	Family	Genus	Relative adundance (%)	Prevalence (%)
p:Proteobacteria	c:Gammaproteobacteria	o:Xanthomonadales	f:Xanthomonadaceae	g:Stenotrophomonas	0.019962	91.6667
p:Proteobacteria	c:Gammaproteobacteria	o:Pseudomonadales	f:Pseudomonadaceae	g:Pseudomonas	0.015646	91.6667
p:Proteobacteria	c:Gammaproteobacteria	o:Enterobacteriales	f:Enterobacteriaceae	g:Pantoea	0.0194691	83.3333
p:Proteobacteria	c:Gammaproteobacteria	o:Enterobacteriales	f:Enterobacteriaceae	g:Klebsiella	56.2839	100
p:Proteobacteria	c:Gammaproteobacteria	o:Enterobacteriales	f:Enterobacteriaceae	g:Pantoea	0.0972888	100
p:Proteobacteria	c:Gammaproteobacteria	o:Enterobacteriales	f:Enterobacteriaceae	g:Pluralibacter	0.245604	100
p:Proteobacteria	c:Gammaproteobacteria	o:Enterobacteriales	f:Enterobacteriaceae	g:Citrobacter	15.1407	100
